# Supplementary material for: Transmission and Selection of Macrolide Resistant Mycoplasma genitalium Infections Detected by Rapid High Resolution Melt Analysis
Source: PLoS One. 2012 Apr 20;7(4):e35593. doi: 10.1371/journal.pone.0035593 (PMC3331984; doi:10.1371/journal.pone.0035593)
Supplement: Information S1 — FASTA file of MG 23S rRNA sequence types. File contains the DNA sequence region for the MG wild type and macrolide resistance mutations A2059G, A2058G, A2059G, A2058C and A2058T. (TXT) [file pone.0035593.s001.txt]

>Mgenitalium_23S_Wild
CCATCTCTTGACTGTCTCGGCTATAGACTCGGTGAAATCCAGGTACGGGTGAAGACACCCGTTAGGCGCAACGGGACGGAAAGACCCCGTGAAGCTTTACTGTAGCTTAATATTGATCAAAACACCACCATGTAGAGAATAGGTAGG

>Mgenitalium_23S_A2059G
CCATCTCTTGACTGTCTCGGCTATAGACTCGGTGAAATCCAGGTACGGGTGAAGACACCCGTTAGGCGCAACGGGACGGAGAGACCCCGTGAAGCTTTACTGTAGCTTAATATTGATCAAAACACCACCATGTAGAGAATAGGTAGG

>Mgenitalium_23S_A2058G
CCATCTCTTGACTGTCTCGGCTATAGACTCGGTGAAATCCAGGTACGGGTGAAGACACCCGTTAGGCGCAACGGGACGGGAAGACCCCGTGAAGCTTTACTGTAGCTTAATATTGATCAAAACACCACCATGTAGAGAATAGGTAGG

>Mgenitalium_23S_A2059C
CCATCTCTTGACTGTCTCGGCTATAGACTCGGTGAAATCCAGGTACGGGTGAAGACACCCGTTAGGCGCAACGGGACGGACAGACCCCGTGAAGCTTTACTGTAGCTTAATATTGATCAAAACACCACCATGTAGAGAATAGGTAGG

>Mgenitalium_23S_A2058C
CCATCTCTTGACTGTCTCGGCTATAGACTCGGTGAAATCCAGGTACGGGTGAAGACACCCGTTAGGCGCAACGGGACGGCAAGACCCCGTGAAGCTTTACTGTAGCTTAATATTGATCAAAACACAACCATGTAGAGAATAGGTAGG

>Mgenitalium_23S_A2058T
CCATCTCTTGACTGTCTCGGCTATAGACTCGGTGAAATCCAGGTACGGGTGAAGACACCCGTTAGGCGCAACGGGACGGTAAGACCCCGTGAAGCTTTACTGTAGCTTAATATTGATCAAAACACCACCATGTAGAGAATAGGTAGG
